# Supplementary material for: A Highly Prevalent and Pervasive Densovirus Discovered among Sea Stars from the North American Atlantic Coast
Source: Appl Environ Microbiol. 2020 Mar 2;86(6):e02723-19. doi: 10.1128/AEM.02723-19 (PMC7054102; doi:10.1128/AEM.02723-19)
Supplement: Supplemental file 2 [file AEM.02723-19-sd002.xls]

## Sheet: Sheet1
Sample#	Animal#	CollectionLocation	CollectionYear	Species	SampleType	Health	Sex	AnimalSize	CollVessel	OGLSampleID	Subsample(mg)	DNAExtractionKit	DNAconc(ng/ul)	LogViralLoad
OGL1	1	Nahant, MA	2016-07-07	Asterias forbesi	Pyloric caeca	Healthy	NA	6	2 mL	S23233	64.8	Zymo Tissue & Insect	12.3329	3.71
OGL2	1	Nahant, MA	2016-07-07	Asterias forbesi	Gonads	Healthy	NA	6	2 mL	S23233	77.6	Zymo Tissue & Insect	49.6422	1.62
OGL3	1	Nahant, MA	2016-07-07	Asterias forbesi	Body Wall	Healthy	NA	6	2 mL	S23233	70.3	Zymo Tissue & Insect	1.01939	2.09
OGL4	2	Nahant, MA	2016-07-07	Asterias forbesi	Pyloric caeca	Healthy	NA	5	2 mL	S23234	64.6	Zymo Tissue & Insect	1.36158	4.28
OGL5	2	Nahant, MA	2016-07-07	Asterias forbesi	Gonads	Healthy	NA	5	2 mL	S23234	78.3	Zymo Tissue & Insect	0.559376	1.97994
OGL6	2	Nahant, MA	2016-07-07	Asterias forbesi	Body Wall	Healthy	NA	5	2 mL	S23234	62.4	Zymo Tissue & Insect	0.551443	3.02036
OGL7	3	Nahant, MA	2016-07-07	Asterias forbesi	Pyloric caeca	Healthy	NA	4.7	2 mL	S23235	24.9	Zymo Tissue & Insect	2.61242	4.74576
OGL8	3	Nahant, MA	2016-07-07	Asterias forbesi	Gonads	Healthy	NA	4.7	2 mL	S23235	74.3	Zymo Tissue & Insect	44.5878	3.00409
OGL9	3	Nahant, MA	2016-07-07	Asterias forbesi	Body Wall	Healthy	NA	4.7	2 mL	S23235	75	Zymo Tissue & Insect	0.2421	4.77458
OGL10	4	Nahant, MA	2016-07-07	Asterias forbesi	Pyloric caeca	Healthy	NA	4.8	2 mL	S23236	75.8	Zymo Tissue & Insect	1.60091	4.94381
OGL11	4	Nahant, MA	2016-07-07	Asterias forbesi	Gonads	Healthy	NA	4.8	2 mL	S23236	67.9	Zymo Tissue & Insect	0.592349	2.91204
OGL12	4	Nahant, MA	2016-07-07	Asterias forbesi	Body Wall	Healthy	NA	4.8	2 mL	S23236	70.1	Zymo Tissue & Insect	0.678862	3.52682
OGL13	5	Nahant, MA	2016-07-07	Asterias forbesi	Pyloric caeca	Healthy	NA	4.6	2 mL	S23237	72.3	Zymo Tissue & Insect	5.23718	4.05718
OGL14	5	Nahant, MA	2016-07-07	Asterias forbesi	Gonads	Healthy	NA	4.6	2 mL	S23237	75	Zymo Tissue & Insect	47.2809	1.85504
OGL15	5	Nahant, MA	2016-07-07	Asterias forbesi	Body Wall	Healthy	NA	4.6	2 mL	S23237	73.2	Zymo Tissue & Insect	0.540988	2.27851
OGL16	6	Nahant, MA	2016-07-07	Henricia sp.	Whole animal	Healthy	NA	3.3	2 mL	S23238	66.8	Zymo Tissue & Insect	1.29673	2.81428
OGL17	7	Nahant, MA	2016-07-07	Henricia sp.	Whole animal	Healthy	NA	3.9	2 mL	S23239	74.4	Zymo Tissue & Insect	0.592132	2.6943
OGL18	8	Nahant, MA	2016-07-12	Asterias forbesi	Whole animal	Healthy	NA	1.5	2 mL	S23240	67.2	Zymo Tissue & Insect	2.02157	2.78511
OGL19	9	Nahant, MA	2016-07-12	Asterias forbesi	Whole animal	Healthy	NA	3	2 mL	S23241	80	Zymo Tissue & Insect	0.691646	3.02952
OGL20	10	Nahant, MA	2016-07-12	Asterias forbesi	Whole animal	Healthy	NA	2.8	2 mL	S23242	70.9	Zymo Tissue & Insect	1.29673	4.22232
OGL21	11	Nahant, MA	2016-07-12	Asterias forbesi	Whole animal	Healthy	NA	3.2	2 mL	S23243	69.2	Zymo Tissue & Insect	3.41594	3.70864
OGL22	12	Nahant, MA	2016-07-12	Asterias forbesi	Whole animal	Healthy	NA	2.9	2 mL	S23244	62.8	Zymo Tissue & Insect	2.03203	3.85598
OGL23	13	Nahant, MA	2016-07-12	Asterias forbesi	Whole animal	Healthy	NA	3.8	2 mL	S23245	69.3	Zymo Tissue & Insect	0.499758	3.50799
OGL24	14	Nahant, MA	2016-07-12	Asterias forbesi	Whole animal	Healthy	NA	4.4	2 mL	S23246	60.1	Zymo Tissue & Insect	0.603596	3.87342
OGL25	15	Nahant, MA	2016-07-12	Asterias forbesi	Pyloric caeca	Healthy	NA	3.9	2 mL	S23247	40.4	Zymo Tissue & Insect	1.56217	4.78574
OGL26	15	Nahant, MA	2016-07-12	Asterias forbesi	Gonads	Healthy	NA	3.9	2 mL	S23247	62.2	Zymo Tissue & Insect	0.583624	2.47134
OGL27	15	Nahant, MA	2016-07-12	Asterias forbesi	Body Wall	Healthy	NA	3.9	2 mL	S23247	71.1	Zymo Tissue & Insect	0.674618	3.11245
OGL28	16	Nahant, MA	2016-07-12	Asterias forbesi	Pyloric caeca	Healthy	NA	3.9	2 mL	S23248	35.5	Zymo Tissue & Insect	0.485784	4.80143
OGL29	16	Nahant, MA	2016-07-12	Asterias forbesi	Gonads	Healthy	NA	3.9	2 mL	S23248	77.1	Zymo Tissue & Insect	0.694979	3.04501
OGL30	16	Nahant, MA	2016-07-12	Asterias forbesi	Body Wall	Healthy	NA	3.9	2 mL	S23248	62.1	Zymo Tissue & Insect	0.50286	3.29784
OGL31	17	Nahant, MA	2016-07-12	Asterias forbesi	Pyloric caeca	Healthy	NA	4.1	2 mL	S23249	62	Zymo Tissue & Insect	0.593999	4.11035
OGL32	17	Nahant, MA	2016-07-12	Asterias forbesi	Gonads	Healthy	NA	4.1	2 mL	S23249	21.1	Zymo Tissue & Insect	0.557607	3.37706
OGL33	17	Nahant, MA	2016-07-12	Asterias forbesi	Body Wall	Healthy	NA	4.1	2 mL	S23249	71.5	Zymo Tissue & Insect	0.444351	2.94554
OGL34	18	Nahant, MA	2016-07-12	Asterias forbesi	Pyloric caeca	Healthy	NA	4.7	2 mL	S23250	33.7	Zymo Tissue & Insect	0.828504	4.70378
OGL35	18	Nahant, MA	2016-07-12	Asterias forbesi	Gonads	Healthy	NA	4.7	2 mL	S23250	68.1	Zymo Tissue & Insect	55.0283	2.86097
OGL36	18	Nahant, MA	2016-07-12	Asterias forbesi	Body Wall	Healthy	NA	4.7	2 mL	S23250	67.2	Zymo Tissue & Insect	0.522013	3.20562
OGL37	19	Nahant, MA	2016-07-12	Asterias forbesi	Pyloric caeca	Healthy	NA	4.4	2 mL	S23251	70.2	Zymo Tissue & Insect	1.0609	4.69683
OGL38	19	Nahant, MA	2016-07-12	Asterias forbesi	Gonads	Healthy	NA	4.4	2 mL	S23251	76	Zymo Tissue & Insect	49.2131	2.51487
OGL39	19	Nahant, MA	2016-07-12	Asterias forbesi	Body Wall	Healthy	NA	4.4	2 mL	S23251	67.6	Zymo Tissue & Insect	0.585499	3.39746
OGL40	20	Nahant, MA	2016-07-12	Asterias forbesi	Pyloric caeca	Healthy	NA	5.4	2 mL	S23252	66.7	Zymo Tissue & Insect	0.957805	4.96392
OGL41	20	Nahant, MA	2016-07-12	Asterias forbesi	Gonads	Healthy	NA	5.4	2 mL	S23252	65.4	Zymo Tissue & Insect	0.69989	2.79061
OGL42	20	Nahant, MA	2016-07-12	Asterias forbesi	Body Wall	Healthy	NA	5.4	2 mL	S23252	79.7	Zymo Tissue & Insect	0.460693	3.0364
OGL43	21	Nahant, MA	2016-07-12	Asterias forbesi	Pyloric caeca	Healthy	NA	5.9	2 mL	S23253	63.6	Zymo Tissue & Insect	1.54367	5.08621
OGL44	21	Nahant, MA	2016-07-12	Asterias forbesi	Gonads	Healthy	NA	5.9	2 mL	S23253	79.6	Zymo Tissue & Insect	1.01491	3.23416
OGL45	21	Nahant, MA	2016-07-12	Asterias forbesi	Body Wall	Healthy	NA	5.9	2 mL	S23253	60.2	Zymo Tissue & Insect	0.615416	3.61552
OGL46	22	Nahant, MA	2016-07-12	Asterias forbesi	Pyloric caeca	Healthy	NA	6.4	2 mL	S23254	52.5	Zymo Tissue & Insect	3.61315	4.53186
OGL47	22	Nahant, MA	2016-07-12	Asterias forbesi	Gonads	Healthy	NA	6.4	2 mL	S23254	73.7	Zymo Tissue & Insect	0.538896	2.22577
OGL48	22	Nahant, MA	2016-07-12	Asterias forbesi	Body Wall	Healthy	NA	6.4	2 mL	S23254	71.6	Zymo Tissue & Insect	0.463742	3.12974
OGL49	23	Nahant, MA	2016-07-12	Asterias forbesi	Pyloric caeca	Healthy	NA	8.6	2 mL	S23255	66.1	Zymo Tissue & Insect	1.42233	4.74203
OGL52	24	Nahant, MA	2016-07-12	Asterias forbesi	Whole animal	Healthy	NA	3.6	2 mL	S23256	65.3	Zymo Tissue & Insect	0.495948	4.74091
OGL53	25	Nahant, MA	2016-07-12	Asterias forbesi	Pyloric caeca	Healthy	NA	4.5	2 mL	S23257	44.3	Zymo Tissue & Insect	0.749284	5.01807
OGL54	25	Nahant, MA	2016-07-12	Asterias forbesi	Gonads	Healthy	NA	4.5	2 mL	S23257	62.7	Zymo Tissue & Insect	49.7999	3.23708
OGL55	25	Nahant, MA	2016-07-12	Asterias forbesi	Body Wall	Healthy	NA	4.5	2 mL	S23257	68.9	Zymo Tissue & Insect	1.07629	3.18804
OGL56	26	Nahant, MA	2016-07-12	Asterias forbesi	Whole animal	Healthy	NA	3.1	2 mL	S23258	74.1	Zymo Tissue & Insect	0.563309	4.11904
OGL57	27	Nahant, MA	2016-07-12	Asterias forbesi	Whole animal	Healthy	NA	3.7	2 mL	S23259	70.8	Zymo Tissue & Insect	0.701388	4.176
OGL58	28	Nahant, MA	2016-07-12	Asterias forbesi	Whole animal	Healthy	NA	3.1	2 mL	S23260	62	Zymo Tissue & Insect	0.494201	3.51291
OGL59	29	Nahant, MA	2016-07-12	Asterias forbesi	Whole animal	Healthy	NA	2.9	2 mL	S23261	62	Zymo Tissue & Insect	0.56024	4.33977
OGL60	30	Nahant, MA	2016-07-12	Asterias forbesi	Whole animal	Healthy	NA	3.4	2 mL	S23262	79.5	Zymo Tissue & Insect	0.559673	3.73543
OGL61	31	Nahant, MA	2016-07-12	Asterias forbesi	Pyloric caeca	Healthy	NA	5.2	2 mL	S23263	44.6	Zymo Tissue & Insect	1.10272	4.3907
OGL62	31	Nahant, MA	2016-07-12	Asterias forbesi	Gonads	Healthy	NA	5.2	2 mL	S23263	64.8	Zymo Tissue & Insect	52.1902	2.85656
OGL63	31	Nahant, MA	2016-07-12	Asterias forbesi	Body Wall	Healthy	NA	5.2	2 mL	S23263	75.6	Zymo Tissue & Insect	0.577315	2.71271
OGL64	32	Nahant, MA	2016-07-12	Asterias forbesi	Whole animal	Healthy	NA	3.6	2 mL	S23264	81.1	Zymo Tissue & Insect	4.14873	3.77551
OGL65	33	Nahant, MA	2016-07-12	Asterias forbesi	Pyloric caeca	Healthy	NA	5	2 mL	S23265	35	Zymo Tissue & Insect	1.41089	5.02567
OGL66	33	Nahant, MA	2016-07-12	Asterias forbesi	Gonads	Healthy	NA	5	2 mL	S23265	69.4	Zymo Tissue & Insect	54.8114	2.96682
OGL67	33	Nahant, MA	2016-07-12	Asterias forbesi	Body Wall	Healthy	NA	5	2 mL	S23265	70.2	Zymo Tissue & Insect	0.610909	3.28512
OGL68	34	Nahant, MA	2016-07-12	Asterias forbesi	Pyloric caeca	Healthy	NA	4.5	2 mL	S23266	54.5	Zymo Tissue & Insect	0.946505	4.62971
OGL70	34	Nahant, MA	2016-07-12	Asterias forbesi	Body Wall	Healthy	NA	4.5	2 mL	S23266	66.9	Zymo Tissue & Insect	0.528448	3.11411
OGL71	35	Nahant, MA	2016-07-12	Asterias forbesi	Pyloric caeca	Healthy	NA	8	2 mL	S23267	77.6	Zymo Tissue & Insect	0.53747	3.9148
OGL72	35	Nahant, MA	2016-07-12	Asterias forbesi	Gonads	Healthy	NA	8	2 mL	A27013	78	Zymo Tissue & Insect	53.0294	2.10513
OGL73	35	Nahant, MA	2016-07-15	Asterias forbesi	Body Wall	Healthy	NA	8	2 mL	S23267	71.4	Zymo Tissue & Insect	0.609589	2.11614
OGL74	36	Nahant, MA	2016-07-15	Asterias forbesi	Pyloric caeca	Healthy	NA	10.5	2 mL	S23268	82.9	Zymo Tissue & Insect	1.22076	3.82589
OGL75	36	Nahant, MA	2016-07-15	Asterias forbesi	Gonads	Healthy	NA	10.5	2 mL	S23268	67.4	Zymo Tissue & Insect	0.823831	2.38063
OGL76	36	Nahant, MA	2016-07-15	Asterias forbesi	Body Wall	Healthy	NA	10.5	2 mL	S23268	92.1	Zymo Tissue & Insect	0.6362	2.90371
OGL77	37	Nahant, MA	2016-07-15	Asterias forbesi	Pyloric caeca	Healthy	NA	7.8	2 mL	S23269	78	Zymo Tissue & Insect	2.53513	4.94246
OGL78	37	Nahant, MA	2016-07-15	Asterias forbesi	Gonads	Healthy	NA	7.8	2 mL	S23269	96.2	Zymo Tissue & Insect	1.19908	3.20758
OGL79	37	Nahant, MA	2016-07-15	Asterias forbesi	Body Wall	Healthy	NA	7.8	2 mL	S23269	73	Zymo Tissue & Insect	0.596375	3.01225
OGL80	38	Nahant, MA	2016-07-15	Asterias forbesi	Pyloric caeca	Healthy	NA	6.5	2 mL	S23270	33.4	Zymo Tissue & Insect	0.797708	3.74295
OGL81	38	Nahant, MA	2016-07-15	Asterias forbesi	Gonads	Healthy	NA	6.5	2 mL	S23270	68	Zymo Tissue & Insect	0.865589	1.68684
OGL82	38	Nahant, MA	2016-07-15	Asterias forbesi	Body Wall	Healthy	NA	6.5	2 mL	S23270	67.2	Zymo Tissue & Insect	0.612123	1.75245
OGL86	39	Nahant, MA	2016-07-15	Asterias forbesi	Pyloric caeca	Healthy	NA	7.8	2 mL	S23271	68.4	Zymo Tissue & Insect	0.694993	2.59981
OGL87	39	Nahant, MA	2016-07-15	Asterias forbesi	Gonads	Healthy	NA	7.8	2 mL	S23271	69.5	Zymo Tissue & Insect	0.499946	0
OGL88	39	Nahant, MA	2016-07-15	Asterias forbesi	Body Wall	Healthy	NA	7.8	2 mL	S23271	85.2	Zymo Tissue & Insect	0.404004	0
OGL89	40	Nahant, MA	2016-07-15	Asterias forbesi	Pyloric caeca	Healthy	NA	6.6	2 mL	S23272	58	Zymo Tissue & Insect	0.461756	3.88701
OGL90	40	Nahant, MA	2016-07-15	Asterias forbesi	Gonads	Healthy	NA	6.6	2 mL	S23272	80	Zymo Tissue & Insect	38.1352	1.75578
OGL91	40	Nahant, MA	2016-07-15	Asterias forbesi	Body Wall	Healthy	NA	6.6	2 mL	S23272	52.9	Zymo Tissue & Insect	0.353451	1.98183
OGL92	41	Nahant, MA	2016-07-15	Asterias forbesi	Pyloric caeca	Healthy	NA	4	2 mL	S23273	30.2	Zymo Tissue & Insect	0.481866	3.58384
OGL94	41	Nahant, MA	2016-07-15	Asterias forbesi	Body Wall	Healthy	NA	4	2 mL	S23273	53.2	Zymo Tissue & Insect	0.852422	2.45868
AF 1 BW	1	Bar Harbor, ME	2017-05-20	Asterias forbesi	Body Wall	Healthy	NA	NA	2 mL	NA	100	Zymo Tissue & Insect	NA	0
AF 1 CF	1	Bar Harbor, ME	2017-05-20	Asterias forbesi	Coelomic Fluid	Healthy	NA	NA	2 mL	NA	1000	Zymo Tissue & Insect	36.0726	0
AF 1 G	1	Bar Harbor, ME	2017-05-20	Asterias forbesi	Gonads	Healthy	NA	NA	2 mL	NA	195.9	Zymo Tissue & Insect	NA	0
AF 1 PC	1	Bar Harbor, ME	2017-05-20	Asterias forbesi	Pyloric caeca	Healthy	NA	NA	2 mL	NA	132.2	Zymo Tissue & Insect	NA	0
AF 2 BW	2	Bar Harbor, ME	2017-05-20	Asterias forbesi	Body Wall	Healthy	NA	NA	2 mL	NA	86.3	Zymo Tissue & Insect	42.5992	0
AF 2 CF	2	Bar Harbor, ME	2017-05-20	Asterias forbesi	Coelomic Fluid	Healthy	NA	NA	2 mL	NA	1000	Zymo Tissue & Insect	43.9753	0
AF 2 G	2	Bar Harbor, ME	2017-05-20	Asterias forbesi	Gonads	Healthy	NA	NA	2 mL	NA	100.9	Zymo Tissue & Insect	41.1069	0
AF 2 PC	2	Bar Harbor, ME	2017-05-20	Asterias forbesi	Pyloric caeca	Healthy	NA	NA	2 mL	NA	81.8	Zymo Tissue & Insect	37.8282	0
AF 3 BW	3	Bar Harbor, ME	2017-05-20	Asterias forbesi	Body Wall	Healthy	NA	NA	2 mL	NA	162.6	Zymo Tissue & Insect	45.5695	0
AF 3 CF	3	Bar Harbor, ME	2017-05-20	Asterias forbesi	Coelomic Fluid	Healthy	NA	NA	2 mL	NA	1000	Zymo Tissue & Insect	32.7563	0
AF 3 G	3	Bar Harbor, ME	2017-05-20	Asterias forbesi	Gonads	Healthy	NA	NA	2 mL	NA	75.1	Zymo Tissue & Insect	39.5512	0
AF 3 PC	3	Bar Harbor, ME	2017-05-20	Asterias forbesi	Pyloric caeca	Healthy	NA	NA	2 mL	NA	79.9	Zymo Tissue & Insect	40.2781	0
AF 4 BW	4	Bar Harbor, ME	2017-05-20	Asterias forbesi	Body Wall	Healthy	NA	NA	2 mL	NA	126.6	Zymo Tissue & Insect	5.66909	0
AF 4 CF	4	Bar Harbor, ME	2017-05-20	Asterias forbesi	Coelomic Fluid	Healthy	NA	NA	2 mL	NA	1000	Zymo Tissue & Insect	0.459004	0
AF 4 G	4	Bar Harbor, ME	2017-05-20	Asterias forbesi	Gonads	Healthy	NA	NA	2 mL	NA	43.1	Zymo Tissue & Insect	0.806548	0
AF 4 PC	4	Bar Harbor, ME	2017-05-20	Asterias forbesi	Pyloric caeca	Healthy	NA	NA	2 mL	NA	63.4	Zymo Tissue & Insect	9.88479	0
AF 5 BW	5	Bar Harbor, ME	2017-05-20	Asterias forbesi	Body Wall	Healthy	NA	NA	2 mL	NA	84.6	Zymo Tissue & Insect	7.09235	0
AF 5 CF	5	Bar Harbor, ME	2017-05-20	Asterias forbesi	Coelomic Fluid	Healthy	NA	NA	2 mL	NA	1000	Zymo Tissue & Insect	1.16134	0
AF 5 G	5	Bar Harbor, ME	2017-05-20	Asterias forbesi	Gonads	Healthy	NA	NA	2 mL	NA	70.5	Zymo Tissue & Insect	30.1814	0
AF 5 PC	5	Bar Harbor, ME	2017-05-20	Asterias forbesi	Pyloric caeca	Healthy	NA	NA	2 mL	NA	72.2	Zymo Tissue & Insect	36.2087	0
AF 6 BW	6	Bar Harbor, ME	2017-05-20	Asterias forbesi	Body Wall	Healthy	NA	NA	2 mL	NA	64.3	Zymo Tissue & Insect	3.91574	0
AF 6 CF	6	Bar Harbor, ME	2017-05-20	Asterias forbesi	Coelomic Fluid	Healthy	NA	NA	2 mL	NA	1000	Zymo Tissue & Insect	0.831026	0
AF 6 G	6	Bar Harbor, ME	2017-05-20	Asterias forbesi	Gonads	Healthy	NA	NA	2 mL	NA	45.6	Zymo Tissue & Insect	2.85152	0
AF 6 PC	6	Bar Harbor, ME	2017-05-20	Asterias forbesi	Pyloric caeca	Healthy	NA	18	2 mL	NA	72.6	Zymo Tissue & Insect	27.9966	0
MBL01	1	Woods Hole, MA	2019-05-05	Asterias forbesi	Pyloric caeca	Healthy	NA	18	2 mL	NA	45	Zymo Quick DNA Miniprep Plus	0.52436	NA
MBL02	2	Woods Hole, MA	2019-05-05	Asterias forbesi	Pyloric caeca	Healthy	NA	17	2 mL	NA	61.8	Zymo Quick DNA Miniprep Plus	0.411868	NA
MBL03	3	Woods Hole, MA	2019-05-05	Asterias forbesi	Pyloric caeca	Healthy	NA	18.5	2 mL	NA	19.4	Zymo Quick DNA Miniprep Plus	33.6354	NA
MBL04	4	Woods Hole, MA	2019-05-05	Asterias forbesi	Pyloric caeca	Healthy	NA	18.5	2 mL	NA	24.6	Zymo Quick DNA Miniprep Plus	32.807	NA
MBL05	5	Woods Hole, MA	2019-05-05	Asterias forbesi	Pyloric caeca	Healthy	NA	18.5	2 mL	NA	47.7	Zymo Quick DNA Miniprep Plus	0.525035	NA
MBL26 G	6	Woods Hole, MA	2019-06-22	Asterias forbesi	Oocytes	Healthy	Female	19	2 mL	NA	NA	Zymo Quick DNA Miniprep Plus	23.9897	NA
MBL26 PC	6	Woods Hole, MA	2019-06-22	Asterias forbesi	Pyloric caeca	Healthy	Female	19	2 mL	NA	NA	Zymo Quick DNA Miniprep Plus	1.71748	NA
MBL27 G	7	Woods Hole, MA	2019-06-22	Asterias forbesi	Oocytes	Healthy	Female	18	2 mL	NA	NA	Zymo Quick DNA Miniprep Plus	5.634	NA
MBL27 PC	7	Woods Hole, MA	2019-06-22	Asterias forbesi	Pyloric caeca	Healthy	Female	18	2 mL	NA	NA	Zymo Quick DNA Miniprep Plus	0.331656	NA
MBL28 G	8	Woods Hole, MA	2019-06-22	Asterias forbesi	Gonads	Healthy	Male	15	2 mL	NA	NA	Zymo Quick DNA Miniprep Plus	13.7719	NA
MBL29 G	8	Woods Hole, MA	2019-06-22	Asterias forbesi	Gonads	Healthy	Male	14	2 mL	NA	NA	Zymo Quick DNA Miniprep Plus	38.8425	NA
MBL30 G	9	Woods Hole, MA	2019-06-22	Asterias forbesi	Gonads	Healthy	Male	14	2 mL	NA	NA	Zymo Quick DNA Miniprep Plus	38.1907	NA
MBL31 G	9	Woods Hole, MA	2019-06-22	Asterias forbesi	Oocytes	Healthy	Female	14.4	2 mL	NA	NA	Zymo Quick DNA Miniprep Plus	3.61267	NA
MBL31 PC	10	Woods Hole, MA	2019-06-22	Asterias forbesi	Pyloric caeca	Healthy	Female	14.4	2 mL	NA	NA	Zymo Quick DNA Miniprep Plus	0.183966	NA
MBL32 G	10	Woods Hole, MA	2019-06-22	Asterias forbesi	Gonads	Healthy	Male	13	2 mL	NA	NA	Zymo Quick DNA Miniprep Plus	38.4691	NA
MBL33 G	11	Woods Hole, MA	2019-06-22	Asterias forbesi	Oocytes	Healthy	Female	20	2 mL	NA	NA	Zymo Quick DNA Miniprep Plus	14.6493	NA
MBL33 PC	11	Woods Hole, MA	2019-06-22	Asterias forbesi	Pyloric caeca	Healthy	Female	20	2 mL	NA	NA	Zymo Quick DNA Miniprep Plus	2.4309	NA
MBL34 G	12	Woods Hole, MA	2019-06-22	Asterias forbesi	Oocytes	Healthy	Female	15	2 mL	NA	NA	Zymo Quick DNA Miniprep Plus	4.4738	NA
MBL34 PC	12	Woods Hole, MA	2019-06-22	Asterias forbesi	Pyloric caeca	Healthy	Female	15	2 mL	NA	NA	Zymo Quick DNA Miniprep Plus	1.01895	NA
MBL35 G	13	Woods Hole, MA	2019-06-22	Asterias forbesi	Oocytes	Healthy	Female	18.2	2 mL	NA	NA	Zymo Quick DNA Miniprep Plus	6.3801	NA
MBL35 PC	13	Woods Hole, MA	2019-06-22	Asterias forbesi	Pyloric caeca	Healthy	Female	18.2	2 mL	NA	NA	Zymo Quick DNA Miniprep Plus	0.424304	NA
MBL36 G	14	Woods Hole, MA	2019-06-29	Asterias forbesi	Oocytes	Healthy	Female	15.6	2 mL	NA	NA	Zymo Quick DNA Miniprep Plus	20.5324	NA
MBL36 PC	14	Woods Hole, MA	2019-06-29	Asterias forbesi	Pyloric caeca	Healthy	Female	15.6	2 mL	NA	NA	Zymo Quick DNA Miniprep Plus	0.453653	NA
MBL37 G	15	Woods Hole, MA	2019-06-29	Asterias forbesi	Oocytes	Healthy	Female	16.8	2 mL	NA	NA	Zymo Quick DNA Miniprep Plus	21.2627	NA
MBL37 PC	15	Woods Hole, MA	2019-06-29	Asterias forbesi	Pyloric caeca	Healthy	Female	16.8	2 mL	NA	NA	Zymo Quick DNA Miniprep Plus	0.348266	NA
MBL38 G	16	Woods Hole, MA	2019-06-29	Asterias forbesi	Oocytes	Healthy	Female	16.8	2 mL	NA	NA	Zymo Quick DNA Miniprep Plus	26.9335	NA
MBL38 PC	16	Woods Hole, MA	2019-06-29	Asterias forbesi	Pyloric caeca	Healthy	Female	16.8	2 mL	NA	NA	Zymo Quick DNA Miniprep Plus	0.587432	NA
MBL39 G	17	Woods Hole, MA	2019-06-29	Asterias forbesi	Gonads	Healthy	Male	18	2 mL	NA	NA	Zymo Quick DNA Miniprep Plus	1.46928	NA
MBL40 G	18	Woods Hole, MA	2019-06-29	Asterias forbesi	Gonads	Healthy	Male	19	2 mL	NA	NA	Zymo Quick DNA Miniprep Plus	6.68666	NA
MBL41 G	19	Woods Hole, MA	2019-06-29	Asterias forbesi	Gonads	Healthy	Male	18.6	2 mL	NA	NA	Zymo Quick DNA Miniprep Plus	18.3277	NA
MBL42 G	20	Woods Hole, MA	2019-06-29	Asterias forbesi	Gonads	Healthy	Male	23	2 mL	NA	NA	Zymo Quick DNA Miniprep Plus	33.3965	NA
MBL43 G	21	Woods Hole, MA	2019-06-29	Asterias forbesi	Oocytes	Healthy	Female	18	2 mL	NA	NA	Zymo Quick DNA Miniprep Plus	17.4938	NA
MBL44 G	22	Woods Hole, MA	2019-06-29	Asterias forbesi	Oocytes	Healthy	Female	21.2	2 mL	NA	NA	Zymo Quick DNA Miniprep Plus	13.067	NA
MBL45 G	23	Woods Hole, MA	2019-06-29	Asterias forbesi	Oocytes	Healthy	Female	20.8	2 mL	NA	NA	Zymo Quick DNA Miniprep Plus	13.3157	NA
MBL46 G	24	Woods Hole, MA	2019-06-29	Asterias forbesi	Oocytes	Healthy	Female	24	2 mL	NA	NA	Zymo Quick DNA Miniprep Plus	25.9094	NA
MBL47 G	25	Woods Hole, MA	2019-06-29	Asterias forbesi	Gonads	Healthy	Male	17.6	2 mL	NA	NA	Zymo Quick DNA Miniprep Plus	35.4263	NA
MBL48 G	26	Woods Hole, MA	2019-07-08	Asterias forbesi	Oocytes	Healthy	Female	23	2 mL	NA	NA	Zymo Quick DNA Miniprep Plus	2.60477	NA
MBL49 G	27	Woods Hole, MA	2019-07-08	Asterias forbesi	Gonads	Healthy	Male	17	2 mL	NA	NA	Zymo Quick DNA Miniprep Plus	33.7757	NA
MBL50 G	28	Woods Hole, MA	2019-07-08	Asterias forbesi	Oocytes	Healthy	Female	12	2 mL	NA	NA	Zymo Quick DNA Miniprep Plus	5.06237	NA
MBL50 PC	28	Woods Hole, MA	2019-07-08	Asterias forbesi	Pyloric caeca	Healthy	Female	12	2 mL	NA	NA	Zymo Quick DNA Miniprep Plus	0.399955	NA
MBL51 G	29	Woods Hole, MA	2019-07-08	Asterias forbesi	Gonads	Healthy	Male	18	2 mL	NA	NA	Zymo Quick DNA Miniprep Plus	35.3877	NA
MBL52 G	29	Woods Hole, MA	2019-07-08	Asterias forbesi	Gonads	Healthy	Male	10	2 mL	NA	NA	Zymo Quick DNA Miniprep Plus	36.0382	NA
MYA01	1	Mystic Aquarium, CT	2012-10-12	Asterias forbesi	Pyloric caeca	Diseased	NA	NA	2 mL	NA	81.6	Zymo Tissue & Insect	0.384709	2.42624
MYA02	1	Mystic Aquarium, CT	2012-10-12	Asterias forbesi	Gonads	Diseased	NA	NA	2 mL	NA	62.1	Zymo Tissue & Insect	0.429783	3.03317
MYA03	1	Mystic Aquarium, CT	2012-10-12	Asterias forbesi	Body Wall	Diseased	NA	NA	2 mL	NA	71.1	Zymo Tissue & Insect	0.27715	2.76377
MYA04	2	Mystic Aquarium, CT	2012-10-12	Asterias forbesi	Pyloric caeca	Diseased	NA	NA	2 mL	NA	65.6	Zymo Tissue & Insect	0.625006	3.08104
MYA05	2	Mystic Aquarium, CT	2012-10-12	Asterias forbesi	Body Wall	Diseased	NA	NA	2 mL	NA	87.7	Zymo Tissue & Insect	0.310499	2.72195
MYA06	3	Mystic Aquarium, CT	2012-10-16	Asterias forbesi	Pyloric caeca	Diseased	NA	NA	2 mL	NA	101.9	Zymo Tissue & Insect	0.584517	3.13934
MYA07	3	Mystic Aquarium, CT	2012-10-16	Asterias forbesi	Gonads	Diseased	NA	NA	2 mL	NA	77.3	Zymo Tissue & Insect	1.03639	2.51737
MYA08	3	Mystic Aquarium, CT	2012-10-16	Asterias forbesi	Body Wall	Diseased	NA	NA	2 mL	NA	61.8	Zymo Tissue & Insect	0.344108	2.9237
MYA09	4	Mystic Aquarium, CT	2012-10-25	Asterias forbesi	Pyloric caeca	Diseased	NA	NA	2 mL	NA	77.3	Zymo Tissue & Insect	0.423046	2.68994
MYA10	4	Mystic Aquarium, CT	2012-10-25	Asterias forbesi	Gonads	Diseased	NA	NA	2 mL	NA	74.9	Zymo Tissue & Insect	0.357399	2.7556
MYA11	4	Mystic Aquarium, CT	2012-10-25	Asterias forbesi	Body Wall	Diseased	NA	NA	2 mL	NA	80.6	Zymo Tissue & Insect	25.6614	2.34971
MYA12	5	Mystic Aquarium, CT	2012-10-22	Asterias forbesi	Pyloric caeca	Diseased	NA	NA	2 mL	NA	65.3	Zymo Tissue & Insect	0.823885	2.83516
MYA13	5	Mystic Aquarium, CT	2012-10-22	Asterias forbesi	Gonads	Diseased	NA	NA	2 mL	NA	22.5	Zymo Tissue & Insect	0.358419	1.89089
MYA14	5	Mystic Aquarium, CT	2012-10-22	Asterias forbesi	Body Wall	Diseased	NA	NA	2 mL	NA	74.8	Zymo Tissue & Insect	0.24805	1.69359
MYA15	6	Mystic Aquarium, CT	2012-10-13	Asterias forbesi	Pyloric caeca	Diseased	NA	NA	2 mL	NA	65.6	Zymo Tissue & Insect	0.569615	1.97581
MYA16	6	Mystic Aquarium, CT	2012-10-13	Asterias forbesi	Gonads	Diseased	NA	NA	2 mL	NA	14.8	Zymo Tissue & Insect	0.269204	3.05957
MYA17	6	Mystic Aquarium, CT	2012-10-13	Asterias forbesi	Body Wall	Diseased	NA	NA	2 mL	NA	85.4	Zymo Tissue & Insect	0.315308	1.64854
MYA18	7	Mystic Aquarium, CT	2012-10-15	Asterias forbesi	Pyloric caeca	Diseased	NA	NA	2 mL	NA	63.3	Zymo Tissue & Insect	1.1588	1.92183
MYA19	7	Mystic Aquarium, CT	2012-10-15	Asterias forbesi	Gonads	Diseased	NA	NA	2 mL	NA	66	Zymo Tissue & Insect	31.5394	1.99562
MYA20	7	Mystic Aquarium, CT	2012-10-15	Asterias forbesi	Body Wall	Diseased	NA	NA	2 mL	NA	81.8	Zymo Tissue & Insect	0.38934	1.87469
MYA21	8	Mystic Aquarium, CT	2012-10-15	Asterias forbesi	Pyloric caeca	Diseased	NA	NA	2 mL	NA	66.1	Zymo Tissue & Insect	0.360183	2.31373
MYA22	8	Mystic Aquarium, CT	2012-10-15	Asterias forbesi	Gonads	Diseased	NA	NA	2 mL	NA	15.9	Zymo Tissue & Insect	0.629769	2.38677
MYA23	8	Mystic Aquarium, CT	2012-10-15	Asterias forbesi	Body Wall	Diseased	NA	NA	2 mL	NA	64.9	Zymo Tissue & Insect	0.309025	3.73716
MYA24	9	Mystic Aquarium, CT	2012-10-15	Asterias forbesi	Pyloric caeca	Diseased	NA	NA	2 mL	NA	66.5	Zymo Tissue & Insect	0.766062	2.12093
MYA25	9	Mystic Aquarium, CT	2012-10-15	Asterias forbesi	Gonads	Diseased	NA	NA	2 mL	NA	62.6	Zymo Tissue & Insect	0.540779	0
MYA26	9	Mystic Aquarium, CT	2012-10-15	Asterias forbesi	Body Wall	Diseased	NA	NA	2 mL	NA	91.4	Zymo Tissue & Insect	0.404533	1.78779
MYA27	10	Mystic Aquarium, CT	2012-10-21	Asterias forbesi	Pyloric caeca	Diseased	NA	NA	2 mL	NA	63	Zymo Tissue & Insect	0.273876	2.51467
MYA29	10	Mystic Aquarium, CT	2012-10-21	Asterias forbesi	Body Wall	Diseased	NA	NA	2 mL	NA	81	Zymo Tissue & Insect	0.278767	2.3953
MYA30	11	Mystic Aquarium, CT	2012-10-21	Asterias forbesi	Pyloric caeca	Diseased	NA	NA	2 mL	NA	62.5	Zymo Tissue & Insect	0.349942	3.61089
MYA32	11	Mystic Aquarium, CT	2012-10-21	Asterias forbesi	Body Wall	Diseased	NA	NA	2 mL	NA	81.1	Zymo Tissue & Insect	0.208417	2.55373
MYA33	12	Mystic Aquarium, CT	2012-10-21	Asterias forbesi	Pyloric caeca	Diseased	NA	NA	2 mL	NA	64.3	Zymo Tissue & Insect	0.317955	2.5767
MYA34	12	Mystic Aquarium, CT	2012-10-21	Asterias forbesi	Gonads	Diseased	NA	NA	2 mL	NA	35.6	Zymo Tissue & Insect	0.740077	2.87978
MYA35	12	Mystic Aquarium, CT	2012-10-21	Asterias forbesi	Body Wall	Diseased	NA	NA	2 mL	NA	85.3	Zymo Tissue & Insect	0.425917	1.9778
MYA36	13	Mystic Aquarium, CT	2012-10-16	Asterias forbesi	Pyloric caeca	Diseased	NA	NA	2 mL	NA	88.1	Zymo Tissue & Insect	0.551964	1.9053
MYA37	13	Mystic Aquarium, CT	2012-10-16	Asterias forbesi	Gonads	Diseased	NA	NA	2 mL	NA	69.2	Zymo Tissue & Insect	3.43614	2.03317
MYA38	13	Mystic Aquarium, CT	2012-10-16	Asterias forbesi	Body Wall	Diseased	NA	NA	2 mL	NA	85.1	Zymo Tissue & Insect	0.241547	2.21779
MYA39	14	Mystic Aquarium, CT	2012-10-16	Asterias forbesi	Pyloric caeca	Diseased	NA	NA	2 mL	NA	62.5	Zymo Tissue & Insect	0.5472	2.71518
MYA41	14	Mystic Aquarium, CT	2012-10-16	Asterias forbesi	Body Wall	Diseased	NA	NA	2 mL	NA	76.8	Zymo Tissue & Insect	0.286478	2.90981
MYA42	15	Mystic Aquarium, CT	2012-10-16	Asterias forbesi	Pyloric caeca	Diseased	NA	NA	2 mL	NA	68	Zymo Tissue & Insect	39.3648	0
MYA44	15	Mystic Aquarium, CT	2012-10-16	Asterias forbesi	Body Wall	Diseased	NA	NA	2 mL	NA	67.2	Zymo Tissue & Insect	21.2037	0
MYA45	16	Mystic Aquarium, CT	2012-10-16	Asterias forbesi	Pyloric caeca	Diseased	NA	NA	2 mL	NA	83.7	Zymo Tissue & Insect	0.431639	0
MYA46	16	Mystic Aquarium, CT	2012-10-16	Asterias forbesi	Gonads	Diseased	NA	NA	2 mL	NA	81.6	Zymo Tissue & Insect	0.543697	0
MYA47	16	Mystic Aquarium, CT	2012-10-16	Asterias forbesi	Body Wall	Diseased	NA	NA	2 mL	NA	66.4	Zymo Tissue & Insect	0.353232	0
MYA48	17	Mystic Aquarium, CT	2012-10-20	Asterias forbesi	Pyloric caeca	Diseased	NA	NA	2 mL	NA	69.3	Zymo Tissue & Insect	0.343149	0
MYA49	17	Mystic Aquarium, CT	2012-10-20	Asterias forbesi	Gonads	Diseased	NA	NA	2 mL	NA	75.5	Zymo Tissue & Insect	2.51989	0
MYA50	17	Mystic Aquarium, CT	2012-10-20	Asterias forbesi	Body Wall	Diseased	NA	NA	2 mL	NA	89.7	Zymo Tissue & Insect	1.74439	0
MYA51	18	Mystic Aquarium, CT	2014-07-25	Asterias forbesi	Pyloric caeca	Diseased	NA	NA	2 mL	NA	83.3	Zymo Tissue & Insect	0.453381	0
MYA52	18	Mystic Aquarium, CT	2014-07-25	Asterias forbesi	Gonads	Diseased	NA	NA	2 mL	NA	65.8	Zymo Tissue & Insect	11.1754	0
MYA53	18	Mystic Aquarium, CT	2014-07-25	Asterias forbesi	Body Wall	Diseased	NA	NA	2 mL	NA	58	Zymo Tissue & Insect	29.6646	0
MYA54	19	Mystic Aquarium, CT	2012-10-13	Asterias forbesi	Pyloric caeca	Diseased	NA	NA	2 mL	NA	64.7	Zymo Tissue & Insect	0.390202	0
MYA55	19	Mystic Aquarium, CT	2012-10-13	Asterias forbesi	Gonads	Diseased	NA	NA	2 mL	NA	74.2	Zymo Tissue & Insect	0.326049	0
MYA56	19	Mystic Aquarium, CT	2012-10-13	Asterias forbesi	Body Wall	Diseased	NA	NA	2 mL	NA	71	Zymo Tissue & Insect	0.985724	1.87679
MYA57	20	Mystic Aquarium, CT	2013-10-25	Asterias forbesi	Pyloric caeca	Diseased	NA	NA	2 mL	NA	81.1	Zymo Tissue & Insect	3.04692	0
MYA58	20	Mystic Aquarium, CT	2013-10-25	Asterias forbesi	Gonads	Diseased	NA	NA	2 mL	NA	46	Zymo Tissue & Insect	0.395807	0
MYA59	20	Mystic Aquarium, CT	2013-10-25	Asterias forbesi	Body Wall	Diseased	NA	NA	2 mL	NA	74.4	Zymo Tissue & Insect	1.80591	0
MYA60	21	Mystic Aquarium, CT	2014-02-23	Asterias forbesi	Pyloric caeca	Diseased	NA	NA	2 mL	NA	70.6	Zymo Tissue & Insect	46.1374	0
MYA61	21	Mystic Aquarium, CT	2014-02-23	Asterias forbesi	Gonads	Diseased	NA	NA	2 mL	NA	74	Zymo Tissue & Insect	0.467987	0
MYA62	21	Mystic Aquarium, CT	2014-02-23	Asterias forbesi	Body Wall	Diseased	NA	NA	2 mL	NA	60.5	Zymo Tissue & Insect	57.3366	0
SML1	1	Shoals Marine Lab, ME	2016-06-25	Asterias forbesi	Coelomic Fluid	Healthy	NA	8	2 mL	NA	900	Zymo Tissue & Insect	0.719712	0
SML100	22	Shoals Marine Lab, ME	2016-07-09	Henricia sp	Pyloric caeca	Healthy	NA	4.3	2 mL	NA	65	Zymo Tissue & Insect	0.261001	2.44024
SML101	22	Shoals Marine Lab, ME	2016-07-09	Henricia sp	Body Wall	Healthy	NA	4.3	2 mL	NA	76.2	Zymo Tissue & Insect	0.419119	3.20753
SML102	23	Shoals Marine Lab, ME	2016-06-25	Asterias rubens	Whole animal	Healthy	NA	2	2 mL	NA	70.2	Zymo Tissue & Insect	6.28498	3.4203
SML103	24	Shoals Marine Lab, ME	2016-07-09	Asterias rubens	Coelomic Fluid	Healthy	NA	6.5	2 mL	NA	1000	Zymo Tissue & Insect	0.34101	0
SML104	24	Shoals Marine Lab, ME	2016-07-09	Asterias rubens	Pyloric caeca	Healthy	NA	6.5	2 mL	NA	70.1	Zymo Tissue & Insect	4.5968	3.15815
SML105	24	Shoals Marine Lab, ME	2016-07-09	Asterias rubens	Body Wall	Healthy	NA	6.5	2 mL	NA	68.4	Zymo Tissue & Insect	0.812174	0
SML107	25	Shoals Marine Lab, ME	2016-07-09	Henricia sp	Pyloric caeca	Healthy	NA	3.6	2 mL	NA	65.4	Zymo Tissue & Insect	1.33	5.21027
SML108	25	Shoals Marine Lab, ME	2016-07-09	Henricia sp	Body Wall	Healthy	NA	3.6	2 mL	NA	63	Zymo Tissue & Insect	1.4	3.36241
SML109	26	Shoals Marine Lab, ME	2016-07-09	Henricia sp	Pyloric caeca	Healthy	NA	4	2 mL	NA	79.3	Zymo Tissue & Insect	0.558639	4.49917
SML110	26	Shoals Marine Lab, ME	2016-07-09	Henricia sp	Body Wall	Healthy	NA	4	2 mL	NA	64.8	Zymo Tissue & Insect	0.487132	3.06986
SML111	27	Shoals Marine Lab, ME	2016-07-09	Henricia sp	Pyloric caeca	Healthy	NA	3	2 mL	NA	65.6	Zymo Tissue & Insect	2.52137	3.71483
SML112	27	Shoals Marine Lab, ME	2016-07-09	Henricia sp	Body Wall	Healthy	NA	3	2 mL	NA	72.2	Zymo Tissue & Insect	0.277965	4.25707
SML113	28	Shoals Marine Lab, ME	2016-07-09	Henricia sp	Pyloric caeca	Healthy	NA	4.5	2 mL	NA	74.7	Zymo Tissue & Insect	0.353387	3.72663
SML114	28	Shoals Marine Lab, ME	2016-07-09	Henricia sp	Gonads	Healthy	NA	4.5	2 mL	NA	72.7	Zymo Tissue & Insect	24.7914	0
SML115	28	Shoals Marine Lab, ME	2016-07-09	Henricia sp	Body Wall	Healthy	NA	4.5	2 mL	NA	74.6	Zymo Tissue & Insect	50.0473	2.23355
SML116	29	Shoals Marine Lab, ME	2016-07-09	Henricia sp	Whole animal	Healthy	NA	3	2 mL	NA	65.4	Zymo Tissue & Insect	0.557282	3.33262
SML117	30	Shoals Marine Lab, ME	2016-07-09	Henricia sp	Pyloric caeca	Healthy	NA	3.4	2 mL	NA	21.8	Zymo Tissue & Insect	1.02303	4.1382
SML118	30	Shoals Marine Lab, ME	2016-07-09	Henricia sp	Gonads	Healthy	NA	3.4	2 mL	NA	22.2	Zymo Tissue & Insect	41.7301	2.51499
SML119	31	Shoals Marine Lab, ME	2016-07-09	Henricia sp	Coelomic Fluid	Healthy	NA	7.5	2 mL	NA	150	Zymo Tissue & Insect	0.397578	0
SML120	31	Shoals Marine Lab, ME	2016-07-09	Henricia sp	Pyloric caeca	Healthy	NA	7.5	2 mL	NA	69.3	Zymo Tissue & Insect	23.4061	2.89611
SML121	31	Shoals Marine Lab, ME	2016-07-09	Henricia sp	Gonads	Healthy	NA	7.5	2 mL	NA	75.2	Zymo Tissue & Insect	47.9504	0
SML122	31	Shoals Marine Lab, ME	2016-07-09	Henricia sp	Body Wall	Healthy	NA	7.5	2 mL	NA	80	Zymo Tissue & Insect	0.354892	1.86549
SML123	30	Shoals Marine Lab, ME	2016-07-09	Henricia sp	Body Wall	Healthy	NA	3.4	2 mL	NA	61.6	Zymo Tissue & Insect	50.2651	2.94386
SML124	32	Shoals Marine Lab, ME	2016-07-09	Asterias rubens	Coelomic Fluid	Healthy	NA	10.5	2 mL	NA	800	Zymo Tissue & Insect	0.428532	0
SML125	32	Shoals Marine Lab, ME	2016-07-09	Asterias rubens	Pyloric caeca	Healthy	NA	10.5	2 mL	NA	80	Zymo Tissue & Insect	1.83767	3.42694
SML126	32	Shoals Marine Lab, ME	2016-07-09	Asterias rubens	Gonads	Healthy	NA	10.5	2 mL	NA	78.4	Zymo Tissue & Insect	37.7944	1.8899
SML127	32	Shoals Marine Lab, ME	2016-07-09	Asterias rubens	Body Wall	Healthy	NA	10.5	2 mL	NA	74.5	Zymo Tissue & Insect	0.449637	0
SML128	33	Shoals Marine Lab, ME	2016-07-09	Asterias rubens	Coelomic Fluid	Healthy	NA	8	2 mL	NA	750	Zymo Tissue & Insect	0.509112	0
SML129	33	Shoals Marine Lab, ME	2016-07-09	Asterias rubens	Pyloric caeca	Healthy	NA	8	2 mL	NA	750	Zymo Tissue & Insect	4.47094	3.1112
SML13	3	Shoals Marine Lab, ME	2016-06-25	Asterias rubens	Coelomic Fluid	Healthy	NA	8.5	2 mL	NA	400	Zymo Tissue & Insect	0.8631	0
SML130	33	Shoals Marine Lab, ME	2016-07-09	Asterias rubens	Gonads	Healthy	NA	8	2 mL	NA	48	Zymo Tissue & Insect	1.30936	0
SML131	33	Shoals Marine Lab, ME	2016-07-09	Asterias rubens	Body Wall	Healthy	NA	8	2 mL	NA	74.5	Zymo Tissue & Insect	0.47372	0
SML132	34	Shoals Marine Lab, ME	2016-07-09	Asterias rubens	Coelomic Fluid	Healthy	NA	7	2 mL	NA	1000	Zymo Tissue & Insect	0.567402	0
SML133	34	Shoals Marine Lab, ME	2016-07-09	Asterias rubens	Pyloric caeca	Healthy	NA	7	2 mL	NA	69	Zymo Tissue & Insect	7.15654	3.83783
SML134	34	Shoals Marine Lab, ME	2016-07-09	Asterias rubens	Gonads	Healthy	NA	7	2 mL	NA	24	Zymo Tissue & Insect	8.84054	0
SML135	34	Shoals Marine Lab, ME	2016-07-09	Asterias rubens	Body Wall	Healthy	NA	7	2 mL	NA	69.9	Zymo Tissue & Insect	0.397887	0
SML137	35	Shoals Marine Lab, ME	2016-07-09	Asterias rubens	Pyloric caeca	Healthy	NA	8.5	2 mL	NA	71.8	Zymo Tissue & Insect	5.39514	0
SML138	35	Shoals Marine Lab, ME	2016-07-09	Asterias rubens	Gonads	Healthy	NA	8.5	2 mL	NA	73.7	Zymo Tissue & Insect	3.32287	0
SML139	35	Shoals Marine Lab, ME	2016-07-09	Asterias rubens	Body Wall	Healthy	NA	8.5	2 mL	NA	64.3	Zymo Tissue & Insect	2.19131	1.76083
SML14	3	Shoals Marine Lab, ME	2016-06-25	Asterias rubens	Pyloric caeca	Healthy	NA	8.5	2 mL	NA	79	Zymo Tissue & Insect	0.649092	2.45098
SML140	36	Shoals Marine Lab, ME	2016-07-09	Asterias rubens	Pyloric caeca	Healthy	NA	7	2 mL	NA	66.8	Zymo Tissue & Insect	0.341292	3.20973
SML141	36	Shoals Marine Lab, ME	2016-07-09	Asterias rubens	Body Wall	Healthy	NA	7	2 mL	NA	73.1	Zymo Tissue & Insect	0.393549	0
SML142	37	Shoals Marine Lab, ME	2016-07-09	Asterias rubens	Coelomic Fluid	Healthy	NA	8.5	2 mL	NA	1000	Zymo Tissue & Insect	1.27861	0
SML143	37	Shoals Marine Lab, ME	2016-07-09	Asterias rubens	Pyloric caeca	Healthy	NA	8.5	2 mL	NA	78.3	Zymo Tissue & Insect	3.59853	2.73606
SML144	37	Shoals Marine Lab, ME	2016-07-09	Asterias rubens	Gonads	Healthy	NA	8.5	2 mL	NA	15.2	Zymo Tissue & Insect	40.434	0
SML145	37	Shoals Marine Lab, ME	2016-07-09	Asterias rubens	Body Wall	Healthy	NA	8.5	2 mL	NA	68	Zymo Tissue & Insect	0.386293	0
SML146	38	Shoals Marine Lab, ME	2016-07-09	Asterias rubens	Coelomic Fluid	Healthy	NA	6.5	2 mL	NA	1000	Zymo Tissue & Insect	0.344286	0
SML147	38	Shoals Marine Lab, ME	2016-07-09	Asterias rubens	Pyloric caeca	Healthy	NA	6.5	2 mL	NA	74.9	Zymo Tissue & Insect	8.5705	2.53786
SML148	38	Shoals Marine Lab, ME	2016-07-09	Asterias rubens	Body Wall	Healthy	NA	6.5	2 mL	NA	63.6	Zymo Tissue & Insect	0.435353	0
SML15	3	Shoals Marine Lab, ME	2016-06-25	Asterias rubens	Gonads	Healthy	NA	8.5	2 mL	NA	65.5	Zymo Tissue & Insect	0.416384	2.11447
SML150	39	Shoals Marine Lab, ME	2016-07-09	Asterias rubens	Coelomic Fluid	Healthy	NA	8	2 mL	NA	400	Zymo Tissue & Insect	1.26	0
SML151	39	Shoals Marine Lab, ME	2016-07-09	Asterias rubens	Pyloric caeca	Healthy	NA	8	2 mL	NA	76.6	Zymo Tissue & Insect	2.10568	3.02823
SML152	39	Shoals Marine Lab, ME	2016-07-09	Asterias rubens	Gonads	Healthy	NA	8	2 mL	NA	66.2	Zymo Tissue & Insect	3.05935	0
SML153	39	Shoals Marine Lab, ME	2016-07-09	Asterias rubens	Body Wall	Healthy	NA	8	2 mL	NA	64.5	Zymo Tissue & Insect	0.923763	1.82259
SML154	40	Shoals Marine Lab, ME	2016-07-09	Asterias rubens	Pyloric caeca	Healthy	NA	5.5	2 mL	NA	68.7	Zymo Tissue & Insect	7.53536	3.10953
SML155	40	Shoals Marine Lab, ME	2016-07-09	Asterias rubens	Body Wall	Healthy	NA	5.5	2 mL	NA	73.9	Zymo Tissue & Insect	1.05572	1.72092
SML157	41	Shoals Marine Lab, ME	2016-07-09	Asterias rubens	Coelomic Fluid	Healthy	NA	6.2	2 mL	NA	700	Zymo Tissue & Insect	1.22	0
SML158	41	Shoals Marine Lab, ME	2016-07-09	Asterias rubens	Pyloric caeca	Healthy	NA	6.2	2 mL	NA	63.1	Zymo Tissue & Insect	4.59197	3.12897
SML159	41	Shoals Marine Lab, ME	2016-07-09	Asterias rubens	Gonads	Healthy	NA	6.2	2 mL	NA	41.9	Zymo Tissue & Insect	36.8481	0
SML16	3	Shoals Marine Lab, ME	2016-06-25	Asterias rubens	Body Wall	Healthy	NA	8.5	2 mL	NA	75.5	Zymo Tissue & Insect	0.496024	1.8278
SML160	41	Shoals Marine Lab, ME	2016-07-09	Asterias rubens	Body Wall	Healthy	NA	6.2	2 mL	NA	69.6	Zymo Tissue & Insect	1.96336	1.98405
SML161	42	Shoals Marine Lab, ME	2016-07-09	Asterias rubens	Coelomic Fluid	Healthy	NA	7	2 mL	NA	400	Zymo Tissue & Insect	8.12675	0
SML162	42	Shoals Marine Lab, ME	2016-07-09	Asterias rubens	Pyloric caeca	Healthy	NA	7	2 mL	NA	63.3	Zymo Tissue & Insect	13.7452	3.23641
SML163	42	Shoals Marine Lab, ME	2016-07-09	Asterias rubens	Gonads	Healthy	NA	7	2 mL	NA	74.4	Zymo Tissue & Insect	46.7336	0
SML164	42	Shoals Marine Lab, ME	2016-07-09	Asterias rubens	Body Wall	Healthy	NA	7	2 mL	NA	73.5	Zymo Tissue & Insect	0.558639	3.09476
SML165	43	Shoals Marine Lab, ME	2016-07-09	Asterias rubens	Coelomic Fluid	Healthy	NA	7	2 mL	NA	500	Zymo Tissue & Insect	1.16425	0
SML166	43	Shoals Marine Lab, ME	2016-07-09	Asterias rubens	Pyloric caeca	Healthy	NA	7	2 mL	NA	70.1	Zymo Tissue & Insect	3.88799	4.00467
SML167	43	Shoals Marine Lab, ME	2016-07-09	Asterias rubens	Gonads	Healthy	NA	7	2 mL	NA	48.3	Zymo Tissue & Insect	4.57565	2.23303
SML168	43	Shoals Marine Lab, ME	2016-07-09	Asterias rubens	Body Wall	Healthy	NA	7	2 mL	NA	79.6	Zymo Tissue & Insect	0.567708	2.23494
SML169	44	Shoals Marine Lab, ME	2016-07-09	Asterias rubens	Coelomic Fluid	Healthy	NA	6.2	2 mL	NA	700	Zymo Tissue & Insect	1.48073	0
SML170	44	Shoals Marine Lab, ME	2016-07-09	Asterias rubens	Pyloric caeca	Healthy	NA	6.2	2 mL	NA	85.6	Zymo Tissue & Insect	8.91682	2.95103
SML171	44	Shoals Marine Lab, ME	2016-07-09	Asterias rubens	Body Wall	Healthy	NA	6.2	2 mL	NA	66.4	Zymo Tissue & Insect	3.33837	1.97552
SML173	45	Shoals Marine Lab, ME	2016-07-09	Asterias rubens	Coelomic Fluid	Healthy	NA	7	2 mL	NA	500	Zymo Tissue & Insect	0.414264	0
SML174	45	Shoals Marine Lab, ME	2016-07-09	Asterias rubens	Pyloric caeca	Healthy	NA	7	2 mL	NA	77.3	Zymo Tissue & Insect	8.39263	2.96044
SML175	45	Shoals Marine Lab, ME	2016-07-09	Asterias rubens	Gonads	Healthy	NA	7	2 mL	NA	65.4	Zymo Tissue & Insect	23.2501	0
SML176	45	Shoals Marine Lab, ME	2016-07-09	Asterias rubens	Body Wall	Healthy	NA	7	2 mL	NA	76.8	Zymo Tissue & Insect	15.6531	3.10562
SML177	46	Shoals Marine Lab, ME	2016-06-25	Asterias rubens	Coelomic Fluid	Healthy	NA	8.2	2 mL	NA	800	Zymo Tissue & Insect	2.4503	0
SML178	46	Shoals Marine Lab, ME	2016-06-25	Asterias rubens	Pyloric caeca	Healthy	NA	8.2	2 mL	NA	77.4	Zymo Tissue & Insect	1.93452	2.937
SML180	46	Shoals Marine Lab, ME	2016-06-25	Asterias rubens	Body Wall	Healthy	NA	8.2	2 mL	NA	59.3	Zymo Tissue & Insect	1.93452	2.36753
SML19	4	Shoals Marine Lab, ME	2016-06-25	Henricia sp	Coelomic Fluid	Healthy	NA	10.5	2 mL	NA	1000	Zymo Tissue & Insect	3.51191	0
SML196	47	Shoals Marine Lab, ME	2016-06-25	Asterias rubens	Coelomic Fluid	Healthy	NA	8.5	2 mL	NA	400	Zymo Tissue & Insect	0.68826	0
SML197	47	Shoals Marine Lab, ME	2016-06-25	Asterias rubens	Pyloric caeca	Healthy	NA	8.5	2 mL	NA	66.8	Zymo Tissue & Insect	4.65104	2.76347
SML198	47	Shoals Marine Lab, ME	2016-06-25	Asterias rubens	Gonads	Healthy	NA	8.5	2 mL	NA	53.7	Zymo Tissue & Insect	2.3457	1.76389
SML199	47	Shoals Marine Lab, ME	2016-06-25	Asterias rubens	Body Wall	Healthy	NA	8.5	2 mL	NA	61.7	Zymo Tissue & Insect	1.07501	2.14522
SML2	1	Shoals Marine Lab, ME	2016-06-25	Asterias forbesi	Pyloric caeca	Healthy	NA	8	2 mL	NA	64.9	Zymo Tissue & Insect	22.1551	3.19
SML20	4	Shoals Marine Lab, ME	2016-06-25	Henricia sp	Pyloric caeca	Healthy	NA	10.5	2 mL	NA	71.2	Zymo Tissue & Insect	29.7627	2.55087
SML200	48	Shoals Marine Lab, ME	2016-06-25	Asterias rubens	Coelomic Fluid	Healthy	NA	8.5	2 mL	NA	800	Zymo Tissue & Insect	1.71074	0
SML201	48	Shoals Marine Lab, ME	2016-06-25	Asterias rubens	Pyloric caeca	Healthy	NA	8.5	2 mL	NA	64	Zymo Tissue & Insect	16.1951	2.56174
SML202	48	Shoals Marine Lab, ME	2016-06-25	Asterias rubens	Body Wall	Healthy	NA	8.5	2 mL	NA	85.7	Zymo Tissue & Insect	13.0074	2.05926
SML205	49	Shoals Marine Lab, ME	2016-06-25	Asterias rubens	Coelomic Fluid	Diseased	NA	10.7	2 mL	NA	1000	Zymo Tissue & Insect	0.468204	0
SML206	49	Shoals Marine Lab, ME	2016-06-25	Asterias rubens	Pyloric caeca	Diseased	NA	10.7	2 mL	NA	77	Zymo Tissue & Insect	4.65673	2.81831
SML207	49	Shoals Marine Lab, ME	2016-06-25	Asterias rubens	Gonads	Diseased	NA	10.7	2 mL	NA	68.9	Zymo Tissue & Insect	1.06792	1.85813
SML208	49	Shoals Marine Lab, ME	2016-06-25	Asterias rubens	Body Wall	Diseased	NA	10.7	2 mL	NA	63.5	Zymo Tissue & Insect	4.13829	2.3055
SML209	50	Shoals Marine Lab, ME	2016-06-25	Asterias rubens	Coelomic Fluid	Healthy	NA	7.5	2 mL	NA	500	Zymo Tissue & Insect	0.381102	0
SML210	50	Shoals Marine Lab, ME	2016-06-25	Asterias rubens	Pyloric caeca	Healthy	NA	7.5	2 mL	NA	73.9	Zymo Tissue & Insect	13.4018	2.49715
SML211	50	Shoals Marine Lab, ME	2016-06-25	Asterias rubens	Body Wall	Healthy	NA	7.5	2 mL	NA	62.7	Zymo Tissue & Insect	2.60274	2.24233
SML212	51	Shoals Marine Lab, ME	2016-06-25	Asterias rubens	Coelomic Fluid	Healthy	NA	7	2 mL	NA	1000	Zymo Tissue & Insect	7.26436	0
SML213	51	Shoals Marine Lab, ME	2016-06-25	Asterias rubens	Pyloric caeca	Healthy	NA	7	2 mL	NA	73.7	Zymo Tissue & Insect	5.59946	2.81746
SML214	51	Shoals Marine Lab, ME	2016-06-25	Asterias rubens	Body Wall	Healthy	NA	7	2 mL	NA	82.5	Zymo Tissue & Insect	0.577512	1.63533
SML22	4	Shoals Marine Lab, ME	2016-06-25	Henricia sp	Gonads	Healthy	NA	10.5	2 mL	NA	64.6	Zymo Tissue & Insect	38.702	0
SML24	4	Shoals Marine Lab, ME	2016-06-25	Henricia sp	Body Wall	Healthy	NA	10.5	2 mL	NA	78.9	Zymo Tissue & Insect	1.27782	2.10012
SML29	5	Shoals Marine Lab, ME	2016-06-25	Henricia sp	Body Wall	Diseased	NA	3.4	2 mL	NA	66	Zymo Tissue & Insect	0.420641	3.08
SML33	6	Shoals Marine Lab, ME	2016-06-25	Asterias rubens	Coelomic Fluid	Healthy	NA	5.2	2 mL	NA	140	Zymo Tissue & Insect	0.444402	0
SML34	6	Shoals Marine Lab, ME	2016-06-25	Asterias rubens	Pyloric caeca	Healthy	NA	5.2	2 mL	NA	60	Zymo Tissue & Insect	32.6217	2.44713
SML35	6	Shoals Marine Lab, ME	2016-06-25	Asterias rubens	Gonads	Healthy	NA	5.2	2 mL	NA	37.2	Zymo Tissue & Insect	4.59891	1.95251
SML36	6	Shoals Marine Lab, ME	2016-06-25	Asterias rubens	Body Wall	Healthy	NA	5.2	2 mL	NA	80	Zymo Tissue & Insect	0.648762	1.81063
SML39	7	Shoals Marine Lab, ME	2016-06-25	Asterias rubens	Coelomic Fluid	Healthy	NA	6.2	2 mL	NA	150	Zymo Tissue & Insect	0.358836	0
SML40	7	Shoals Marine Lab, ME	2016-06-25	Asterias rubens	Pyloric caeca	Healthy	NA	6.2	2 mL	NA	66.5	Zymo Tissue & Insect	7.30541	2.51195
SML42	7	Shoals Marine Lab, ME	2016-06-25	Asterias rubens	Body Wall	Healthy	NA	6.2	2 mL	NA	66.5	Zymo Tissue & Insect	0.726444	1.6021
SML45	8	Shoals Marine Lab, ME	2016-06-25	Asterias forbesi	Coelomic Fluid	Healthy	NA	9.5	2 mL	NA	1000	Zymo Tissue & Insect	14.1144	0
SML46	8	Shoals Marine Lab, ME	2016-06-25	Asterias forbesi	Pyloric caeca	Healthy	NA	9.5	2 mL	NA	67.5	Zymo Tissue & Insect	0.292752	3.48662
SML47	8	Shoals Marine Lab, ME	2016-06-25	Asterias forbesi	Gonads	Healthy	NA	9.5	2 mL	NA	79.2	Zymo Tissue & Insect	47.4033	0
SML48	8	Shoals Marine Lab, ME	2016-06-25	Asterias forbesi	Body Wall	Healthy	NA	9.5	2 mL	NA	79	Zymo Tissue & Insect	0.702678	1.94033
SML5	2	Shoals Marine Lab, ME	2016-06-25	Asterias rubens	Coelomic Fluid	Healthy	NA	7	2 mL	NA	400	Zymo Tissue & Insect	1.21872	0
SML51	9	Shoals Marine Lab, ME	2016-06-25	Asterias rubens	Coelomic Fluid	Healthy	NA	8.3	2 mL	NA	180	Zymo Tissue & Insect	0.57222	0
SML52	9	Shoals Marine Lab, ME	2016-06-25	Asterias rubens	Pyloric caeca	Healthy	NA	8.3	2 mL	NA	64.8	Zymo Tissue & Insect	7.46078	2.03609
SML53	9	Shoals Marine Lab, ME	2016-06-25	Asterias rubens	Gonads	Healthy	NA	8.3	2 mL	NA	72.7	Zymo Tissue & Insect	9.54146	1.72963
SML54	9	Shoals Marine Lab, ME	2016-06-25	Asterias rubens	Body Wall	Healthy	NA	8.3	2 mL	NA	73.2	Zymo Tissue & Insect	2.67133	1.96233
SML57	10	Shoals Marine Lab, ME	2016-06-25	Asterias rubens	Body Wall	Healthy	NA	5.4	2 mL	NA	87.1	Zymo Tissue & Insect	15.1791	2.3186
SML6	2	Shoals Marine Lab, ME	2016-06-25	Asterias rubens	Pyloric caeca	Healthy	NA	7	2 mL	NA	78.1	Zymo Tissue & Insect	9.08855	3.33907
SML63	11	Shoals Marine Lab, ME	2016-06-28	Henricia sp	Pyloric caeca	Diseased	NA	14	2 mL	NA	69.2	Zymo Tissue & Insect	0.434418	2.35727
SML64	11	Shoals Marine Lab, ME	2016-06-28	Henricia sp	Gonads	Diseased	NA	14	2 mL	NA	78.9	Zymo Tissue & Insect	0.319347	2.17262
SML65	11	Shoals Marine Lab, ME	2016-06-28	Henricia sp	Body Wall	Diseased	NA	14	2 mL	NA	75.8	Zymo Tissue & Insect	0.366594	2.18546
SML67	12	Shoals Marine Lab, ME	2016-06-28	Henricia sp	Pyloric caeca	Diseased	NA	12	2 mL	NA	73.1	Zymo Tissue & Insect	10.6113	2.77851
SML68	12	Shoals Marine Lab, ME	2016-06-28	Henricia sp	Gonads	Diseased	NA	12	2 mL	NA	73.2	Zymo Tissue & Insect	40.6603	0
SML69	12	Shoals Marine Lab, ME	2016-06-28	Henricia sp	Body Wall	Diseased	NA	12	2 mL	NA	69.9	Zymo Tissue & Insect	0.351996	2.0904
SML7	2	Shoals Marine Lab, ME	2016-06-25	Asterias rubens	Gonads	Healthy	NA	7	2 mL	NA	33.1	Zymo Tissue & Insect	1.57796	2.39545
SML72	13	Shoals Marine Lab, ME	2016-06-28	Henricia sp	Pyloric caeca	Diseased	NA	13	2 mL	NA	78.3	Zymo Tissue & Insect	0.462451	2.97235
SML73	13	Shoals Marine Lab, ME	2016-06-28	Henricia sp	Gonads	Diseased	NA	13	2 mL	NA	63.2	Zymo Tissue & Insect	0.487383	2.05823
SML74	13	Shoals Marine Lab, ME	2016-06-28	Henricia sp	Body Wall	Diseased	NA	13	2 mL	NA	79.6	Zymo Tissue & Insect	0.35716	3.00319
SML75	14	Shoals Marine Lab, ME	2016-06-25	Asterias rubens	Whole animal	Healthy	NA	2.5	2 mL	NA	76.1	Zymo Tissue & Insect	0.638353	2.0504
SML78	15	Shoals Marine Lab, ME	2016-06-25	Asterias rubens	Coelomic Fluid	Healthy	NA	6.6	2 mL	NA	400	Zymo Tissue & Insect	0.392334	0
SML79	15	Shoals Marine Lab, ME	2016-06-25	Asterias rubens	Pyloric caeca	Healthy	NA	6.6	2 mL	NA	78.5	Zymo Tissue & Insect	9.94451	2.08172
SML8	2	Shoals Marine Lab, ME	2016-06-25	Asterias rubens	Body Wall	Healthy	NA	7	2 mL	NA	72.1	Zymo Tissue & Insect	0.387952	1.64105
SML81	15	Shoals Marine Lab, ME	2016-06-25	Asterias rubens	Body Wall	Healthy	NA	6.6	2 mL	NA	75	Zymo Tissue & Insect	0.853249	1.93946
SML82	16	Shoals Marine Lab, ME	2016-07-09	Asterias rubens	Pyloric caeca	Healthy	NA	5.5	2 mL	NA	62	Zymo Tissue & Insect	0.695393	0
SML86	17	Shoals Marine Lab, ME	2016-06-25	Asterias rubens	Coelomic Fluid	Healthy	NA	11.4	2 mL	NA	1000	Zymo Tissue & Insect	0.43779	0
SML87	17	Shoals Marine Lab, ME	2016-06-25	Asterias rubens	Pyloric caeca	Healthy	NA	11.4	2 mL	NA	72.8	Zymo Tissue & Insect	4.5181	3.42741
SML88	17	Shoals Marine Lab, ME	2016-06-25	Asterias rubens	Gonads	Healthy	NA	11.4	2 mL	NA	65.1	Zymo Tissue & Insect	1.8684	0
SML89	17	Shoals Marine Lab, ME	2016-06-25	Asterias rubens	Body Wall	Healthy	NA	11.4	2 mL	NA	69.4	Zymo Tissue & Insect	0.257798	2.45947
SML90	18	Shoals Marine Lab, ME	2016-07-09	Asterias rubens	Pyloric caeca	Healthy	NA	4	2 mL	NA	69.2	Zymo Tissue & Insect	4.52315	3.00953
SML91	18	Shoals Marine Lab, ME	2016-07-09	Asterias rubens	Body Wall	Healthy	NA	4	2 mL	NA	72.6	Zymo Tissue & Insect	0.407822	0
SML92	19	Shoals Marine Lab, ME	2016-07-09	Asterias rubens	Coelomic Fluid	Healthy	NA	9	2 mL	NA	500	Zymo Tissue & Insect	0.98	0
SML93	19	Shoals Marine Lab, ME	2016-07-09	Asterias rubens	Pyloric caeca	Healthy	NA	9	2 mL	NA	66.2	Zymo Tissue & Insect	2.05313	1.94324
SML94	19	Shoals Marine Lab, ME	2016-07-09	Asterias rubens	Gonads	Healthy	NA	9	2 mL	NA	41	Zymo Tissue & Insect	0.772673	0
SML95	19	Shoals Marine Lab, ME	2016-07-09	Asterias rubens	Body Wall	Healthy	NA	9	2 mL	NA	73.4	Zymo Tissue & Insect	0.26221	0
SML96	20	Shoals Marine Lab, ME	2016-07-09	Asterias rubens	Pyloric caeca	Healthy	NA	5	2 mL	NA	67.4	Zymo Tissue & Insect	2.31636	2.50594
SML97	20	Shoals Marine Lab, ME	2016-07-09	Asterias rubens	Body Wall	Healthy	NA	5	2 mL	NA	76.9	Zymo Tissue & Insect	0.437268	0
SML98	21	Shoals Marine Lab, ME	2016-07-09	Asterias rubens	Pyloric caeca	Healthy	NA	4	2 mL	NA	64	Zymo Tissue & Insect	5.94142	3.35193
SML99	21	Shoals Marine Lab, ME	2016-07-09	Asterias rubens	Body Wall	Healthy	NA	4	2 mL	NA	74.2	Zymo Tissue & Insect	0.28542	2.01162
AF1	42	Nahant, MA	2015-09-23	Asterias forbesi	Whole animal	Diseased	NA	NA	2 mL	S22798	65	Zymo Tissue & Insect	NA	NA
AF2	43	Nahant, MA	2015-09-23	Asterias forbesi	Whole animal	Diseased	NA	NA	2 mL	S22799	65	Zymo Tissue & Insect	NA	NA
AF3	44	Nahant, MA	2015-09-23	Asterias forbesi	Whole animal	Diseased	NA	NA	2 mL	S22800	65	Zymo Tissue & Insect	NA	NA
AF4	45	Nahant, MA	2015-09-23	Asterias forbesi	Whole animal	Diseased	NA	NA	2 mL	S22801	65	Zymo Tissue & Insect	NA	NA
AF5	46	Nahant, MA	2015-10-14	Asterias forbesi	Whole animal	Diseased	NA	NA	2 mL	S22802	65	Zymo Tissue & Insect	NA	NA
AF6	47	Nahant, MA	2015-10-14	Asterias forbesi	Whole animal	Diseased	NA	NA	2 mL	S22803	65	Zymo Tissue & Insect	NA	NA
